# Supplementary material for: Influence of Surface Ligand Density and Particle Size on the Penetration of the Blood–Brain Barrier by Porous Silicon Nanoparticles
Source: Pharmaceutics. 2023 Sep 3;15(9):2271. doi: 10.3390/pharmaceutics15092271 (PMC10534822; doi:10.3390/pharmaceutics15092271)
Supplement: Supplementary file 1 [file pharmaceutics-15-02271-s001.zip]

Archive with 1 entries (1 files):
- pharmaceutics-2496427-supplementary.pdf
